# Supplementary material for: Experimental and theoretical study on the propagation characteristics of stress wave in filled jointed rock mass
Source: PLoS One. 2021 Sep 9;16(9):e0253392. doi: 10.1371/journal.pone.0253392 (PMC8428713; doi:10.1371/journal.pone.0253392)
Supplement: S1 File — (M) [file pone.0253392.s001.m]

close all;
clear;
A=load('date.dat');
dt=A(2,1)-A(1,1);
va=A(:,2);
vb=A(:,3);
xa=0.35;xb=0.45;el=0.985;c=3300;
ta=xa/c; t0=(xb-xa)/c; tb=(el-xb)/c;
% tn=(2*0.985)/c;
t1=ta;t2=ta+t0;t3=ta+t0+2*tb;t4=ta+2*t0+2*tb;t5=2*el/c;
dt1=fix(t1/dt);dt2=fix(t2/dt);dt3=fix(t3/dt);dt4=fix(t4/dt);
dt0=fix(t0/dt);dt5=fix(t5/dt);
% dtn=fix(tn/dt);

k=length(A);

for i=1:k
    if i<dt4
        vap(i)=va(i);
    else
        vap(i)=va(i)-vbn(i-dt0);
    end
    if i<dt2
        vbp(i)=vb(i);
    else
        vbp(i)=vap(i-dt0);     
    end
    if i<dt3
        vbn(i)=0;
    else
        vbn(i)=vb(i)-vbp(i);
    end
    if i<dt4
        van(i)=0;
    else
        van(i)=vbn(i-dt0);
    end
end
figure(1)
plot(1:k,va,1:k,vb)
% plot(1:k,vap,1:k,vbn,1:k,van,1:k,vbp)
h=legend('\xi_{A}','\xi_{B}');
set(h,'fontsize',16,'fontname','Times New Roman','FontAngle','italic','edgecolor','none');

figure(2)
plot(1:k,vap,1:k,vbn)
h2=legend('\xi_{AP}','\xi_{BN}');
set(h2,'fontsize',16,'fontname','Times New Roman','FontAngle','italic','edgecolor','none');

figure(3)
plot(1:k,vap+van,1:k,vbn+vbp)
h3=legend('\xi_{AO}','\xi_{BO}');
set(h3,'fontsize',16,'fontname','Times New Roman','FontAngle','italic','edgecolor','none');

% d(1,:)={'1:k','va','vb','vap','vbn'};
% fid=fopen('r.dat','w');
% for i=1:length(d)
%     fprintf(fid,'%15s\t',d{i});
% end
% fprintf(fid,'\n');
% for i=1:length(A)
%     fprintf(fid,'%15.9f\t',i);
%     fprintf(fid,'%15.9f\t',va(i));
%     fprintf(fid,'%15.9f\t',vb(i));
%     fprintf(fid,'%15.9f\t',vap(i));
%     fprintf(fid,'%15.9f\t',vbn(i));
%     fprintf(fid,'\n');
% end
% fclose(fid);
